# Supplementary material for: Evaluation of the performance of a qPCR-based assay for HIV-1 viral load determination
Source: PLoS One. 2024 Dec 13;19(12):e0315579. doi: 10.1371/journal.pone.0315579 (PMC11642942; doi:10.1371/journal.pone.0315579)
Supplement: S1 Raw data — (XLSX) [file pone.0315579.s001.xlsx]

## Sheet: Result1
Sample name	Concentration (IU/mL)	Ct (Run 1)	Ct (Run 2)
S1	230000	26.8418	26.7885
S1-1	23000	30.1373	30.0608
S1-2	2300	33.5415	33.3855
S1-3	230	36.9985	36.9779

## Sheet: Result2
	Ct (Low Concentration)					Ct (High Concentration)
	Run 1	Run 2	Run 3	Run 4	Run 5	Run 1	Run 2	Run 3	Run 4	Run 5
Rep 1	34.9761	34.4319	34.0891	33.3806	34.2474	31.4503	31.2083	30.8529	29.9691	31.1994
Rep 2	34.5141	34.5194	33.9968	33.5538	34.3165	31.381	30.9752	30.811	29.9769	31.1947
Rep 3	34.8432	34.262	33.9123	32.9878	34.4595	31.5698	30.8702	30.7341	29.9218	31.024
Rep 4	34.9666	34.4971	33.9069	33.2669	34.4584	31.6431	31.0728	30.6962	30.0638	30.9256

## Sheet: Result3
Sample name	Concentration (IU/mL)	Ct (Run 1)	Ct (Run 2)
E7	10000000	21.5074	21.6517
E6	1000000	24.8632	24.8434
E5	100000	27.979	27.9875
E4	10000	31.4172	31.4266
E3	1000	34.8561	35.0744
E2	100	37.7054	37.7473
50	50	38.8946	40.7545

## Sheet: Result4
Concentration	Sample name	Ct
3.0E+01IU/ml	1	38.7451
	2	41.1527
	3	38.4896
	4	37.537
	5	38.278
	6	40.2724
	7	38.6712
	8	38.9348
	9	38.7153
	10	38.9567
	11	37.9891
	12	39.287
	13	39.279
	14	39.2484
	15	38.2499
	16	37.9816
	17	37.9949
	18	37.5763
	19	38.4426
	20	38.1236

## Sheet: Result 5
Sample name	Geneway (Ct)	Roche (copies/mL)
N-1	Undetermined	Undetermined
N-10	Undetermined	Undetermined
N-11	Undetermined	Undetermined
N-12	Undetermined	Undetermined
N-13	Undetermined	Undetermined
N-14	Undetermined	Undetermined
N-15	Undetermined	Undetermined
N-16	Undetermined	Undetermined
N-17	Undetermined	Undetermined
N-18	Undetermined	Undetermined
N-19	Undetermined	Undetermined
N-2	Undetermined	Undetermined
N-20	Undetermined	Undetermined
N-21	Undetermined	Undetermined
N-22	Undetermined	Undetermined
N-23	Undetermined	Undetermined
N-24	Undetermined	Undetermined
N-25	Undetermined	Undetermined
N-26	Undetermined	Undetermined
N-27	Undetermined	Undetermined
N-28	Undetermined	Undetermined
N-29	Undetermined	Undetermined
N-3	Undetermined	Undetermined
N-30	Undetermined	Undetermined
N-31	Undetermined	Undetermined
N-32	Undetermined	Undetermined
N-33	Undetermined	Undetermined
N-34	Undetermined	Undetermined
N-35	Undetermined	Undetermined
N-36	Undetermined	Undetermined
N-37	Undetermined	Undetermined
N-38	Undetermined	Undetermined
N-4	Undetermined	Undetermined
N-5	Undetermined	Undetermined
N-6	Undetermined	Undetermined
N-7	Undetermined	Undetermined
N-8	Undetermined	Undetermined
N-9	Undetermined	Undetermined
Sample 1	36.57	267.475
Sample 10	32.37	2017.96
Sample 100	25.01	242515
Sample 101	19.94	3.72455e+06
Sample 102	29.71	18203.6
Sample 103	32.98	646.707
Sample 104	42.41	404.84
Sample 105	37.67	Undetermined
Sample 106	41.62	8.65533
Sample 107	26.17	85029.9
Sample 108	27.35	26526.9
Sample 109	36.48	486.228
Sample 11	24.56	300000
Sample 110	Undetermined	38.982
Sample 111	28.92	27485
Sample 112	23.76	228144
Sample 113	26.45	41916.2
Sample 114	28.63	16646.7
Sample 115	27.77	28862.3
Sample 116	40.45	26.1387
Sample 117	23.08	922156
Sample 118	28.18	33832.3
Sample 119	23.9	242515
Sample 12	26.76	165269
Sample 120	25.49	111976
Sample 121	26.17	51077.8
Sample 122	26.5	80838.3
Sample 123	25.08	85029.9
Sample 124	Undetermined	147.904
Sample 125	27.46	16526.9
Sample 126	32.56	1359.28
Sample 127	33	592.216
Sample 128	32.01	2598.8
Sample 13	30.61	11077.8
Sample 130	27.2	155689
Sample 131	26.95	24251.5
Sample 132	31.09	11077.8
Sample 133	34.3	111.976
Sample 135	29.16	18443.1
Sample 136	37.55	397.006
Sample 14	31.26	9461.08
Sample 142	35.03	753.848
Sample 143	35.67	293.281
Sample 144	31.86	4000
Sample 145	24.42	1.13772e+06
Sample 146	27.26	161677
Sample 147	33.29	3790.42
Sample 148	36.83	140.12
Sample 149	30.07	16467.1
Sample 15	24.72	588024
Sample 150	28.44	68862.3
Sample 134	41.58	15.3916
Sample 151	25.72	239521
Sample 152	37.01	134.055
Sample 137	31.78	12215.6
Sample 138	36.82	227.658
Sample 153	32.26	1748.5
Sample 154	35.41	736.688
Sample 139	32.23	1898.2
Sample 155	30.34	12694.6
Sample 156	34.23	434.132
Sample 157	31.1	7904.19
Sample 158	25.97	89221.6
Sample 159	24.95	622754
Sample 16	32.45	4838.32
Sample 160	36.97	29.3281
Sample 161	32.58	622.754
Sample 162	24.71	140719
Sample 163	28.54	21556.9
Sample 164	25.57	165269
Sample 165	28.91	24850.3
Sample 166	24.9	66467.1
Sample 167	31.15	4886.23
Sample 17	30.68	11856.3
Sample 18	37.03	106.484
Sample 2	26.57	97006
Sample 20	28.2	62275.4
Sample 21	33.74	703.531
Sample 22	36.97	70.0599
Sample 23	31.8	13293.4
Sample 24	27.96	105389
Sample 25	26.84	152695
Sample 26	37.63	92.7435
Sample 27	35.43	898.204
Sample 28	36.94	80.7762
Sample 29	29.5	43233.5
Sample 3	29.81	22335.3
Sample 30	26.14	204790
Sample 31	36.7	50.9663
Sample 32	37.42	176.719
Sample 33	27.01	167066
Sample 34	37.33	38.6619
Sample 35	32.54	3083.83
Sample 36	30.01	25688.6
Sample 37	34.15	417.964
Sample 38	25.85	207784
Sample 39	29.87	22694.6
Sample 4	36.99	43.3794
Sample 40	25.98	281437
Sample 41	30.99	18383.2
Sample 42	26.8	108982
Sample 43	40.62	11.9477
Sample 44	28.13	56646.7
Sample 45	21.31	5.44311e+06
Sample 46	33.74	352.601
Sample 47	36.32	321.576
Sample 48	43.07	12.8022
Sample 49	35.21	252.096
Sample 5	28.01	52335.3
Sample 50	32.78	2359.28
Sample 51	36.47	86.5533
Sample 52	29.69	16167.7
Sample 53	40.31	20.2901
Sample 54	29.57	20299.4
Sample 55	33.94	1173.65
Sample 56	29.01	19161.7
Sample 57	32.27	3101.8
Sample 58	36.86	54.6114
Sample 59	21.21	6.40719e+06
Sample 6	33.59	952.096
Sample 60	28.06	42155.7
Sample 61	29.63	17185.6
Sample 62	29.13	22634.7
Sample 63	27.54	35748.5
Sample 64	37.56	68.7517
Sample 65	21.68	2.02994e+06
Sample 66	31.01	5359.28
Sample 67	36.99	80.7762
Sample 68	32.65	4005.99
Sample 69	39.89	10.8964
Sample 7	37.69	193.769
Sample 70	25.37	142515
Sample 71	37.42	77.1407
Sample 72	29.83	11676.6
Sample 73	26.29	150299
Sample 74	23.84	862275
Sample 75	26.64	109581
Sample 76	27.63	85628.7
Sample 77	21.84	2.93413e+06
Sample 78	36.41	88.5694
Sample 79	26.27	61077.8
Sample 129	41.99	48.6725
Sample 80	33.54	784.431
Sample 81	28.87	23832.3
Sample 82	26.35	72455.1
Sample 83	42.02	15.0412
Sample 84	25.54	161677
Sample 85	26.75	98203.6
Sample 86	30.26	8443.11
Sample 87	28.14	34730.5
Sample 88	26.84	52035.9
Sample 89	25.01	452096
Sample 9	25.29	244910
Sample 90	26.2	94610.8
Sample 91	41.87	9.93765
Sample 92	29.32	19161.7
Sample 93	27.13	36407.2
Sample 94	39.89	22.2476
Sample 95	36.75	57.1852
Sample 96	24.07	327545
Sample 97	28.77	19820.4
Sample 98	33.08	1437.13
Sample 99	35.01	865.533
